# Supplementary material for: Investigating the Viability of Epithelial Cells on Polymer Based Thin-Films
Source: Polymers (Basel). 2021 Jul 14;13(14):2311. doi: 10.3390/polym13142311 (PMC8309445; doi:10.3390/polym13142311)
Supplement: Supplementary file 1 [file polymers-13-02311-s001.zip]

Archive with 1 entries (1 files):
- polymers-1300035-supplementary.pdf
